# Supplementary material for: A review of the foliar application of individual amino acids as biostimulants in plants
Source: Discov Agric. 2025 May 13;3(1):69. doi: 10.1007/s44279-025-00222-7 (PMC12075294; doi:10.1007/s44279-025-00222-7)
Supplement: Supplementary file 1 — Supplementary Material 1. [file 44279_2025_222_MOESM1_ESM.xlsx]

## Sheet: Sheet1
Title of Paper	Amino Acid Discussed	Reference	Notes on Controls
Effect of foliar application of amino acids on plant yield and some physiological parameters in bean plants irrigated with seawater.	mixtures	SH Sadak, M., Abdelhamid, M. T. & Schmidhalter, U. Acta Biológica Colombiana 20, 141-152 (2015).	control plants irrigated with tap water Daytime temperatures ranged from 14.5 to 30.2 ◦C with an average of 23.2 ± 3.8 ◦C whereas temperatures at night were 12.4 ± 1.8 ◦C, with minimum and maximum of 8.0 and 17.6 ◦C, respectively. Daily relative humidity averaged 57.7± 9.6 % in a range between from 38.1 to 78.7 %.
Foliar absorption of various inorganic and organic nitrogen sources by creeping bentgrass.	Glycine, Glutamic acid, proline	Stiegler, J. C., Richardson, M. D., Karcher, D. E., Roberts, T. L. & Norman, R. J. Crop Science 53, 1148-1152 (2013).	Control plants irrigated with tap water (compared to saline). Soil moisture controlled by pot weight and water loss suplimented twice daily
Branched-chain amino acids for use as a nitrogen source on creeping bentgrass.	Leucine, Isoleucine, vaine	Mertz, I. T., Christians, N. E. & Thoms, A. W. HortTechnology 29, 833-837 (2019).	Control plants not treated with nitrogen fertilizer
Exogenous Application of Amino Acids Improves the Growth and Yield of Lettuce by Enhancing Photosynthetic Assimilation and Nutrient Availability.	Methionine, glycine, tryptophan	Khan, S. et al. Agronomy 9, 266 (2019).	The concentration of L-methionine applied was 2200 mg/L, 220 mg/L, and 22 mg/L for the treatment and 2.2 mg/L, 0.2 mg/L, and 0.02 mg/L for the control. Average minimum and maximum monthly temperatures were set to 24 °C and 34 °C. Plants were provided with natural sunlight with a light intensity of approximately 900–1000 µmoles m−2/s. At pre-emergence stages, the nutrient solution was applied once…
Application of amino acids improves lettuce crop uniformity and inhibits nitrate accumulation induced by the supplemental inorganic nitrogen fertilization. International	mixtures	Tsouvaltzis, P., Koukounaras, A. & Siomos, A. S. Journal of Agriculture & Biology 16 (2014).	Average temperature min and max maintained (24-34 C). Light intensity measured. pH and electrical conduction of nutrient solution maintained. All plants were transfered to nutrient solution 8 days before amino acid application to prevent nutrient shock. Control plant used for both experimental sections.
Effects of amino acids on the growth and flowering of Eustoma grandiflorum under autotoxicity in closed hydroponic culture.	Alanine, Arginine, Asparagine, Aspartic acid, Cysteine, Glutamatic acid, Glutamine, Glycine, Lysine, Proline, Serine, Threonine, Tryptophan, Methionine , Leucine, Isoleucine, Histidine, Phenylalanine, Valine	Mondal, M. F., Asaduzzaman, M., Tanaka, H. & Asao, T.Scientia Horticulturae 192, 453-459, doi:https://doi.org/10.1016/j.scienta.2015.05.024 (2015).	Distilled water as control treatment. Growth chamber used to ensure controlled light conditions, humidity and temperature,
Foliar application of amino acids modulates aroma components of'fuji'apple (Malus Domestica L.)	Leucine, isoleucine, valine, alanine	Gou, W. et al. . Pak. J. Bot 47, 2257-2262 (2015).	Control mentioned but not adiquately explained
Effect of Exogenous Application of Amino Acids L-Arginine and Glycine on Maize under Temperature Stress.	Arginine, Glycine	Matysiak, K., Kierzek, R., Siatkowski, I., Kowalska, J. & Krawczyk, R. Agronomy 10, 769 (2020).	Control plants had seeds soaked in pure distilled water rather than amino acid treatments. Foliar treatment with water instead of amino acids
Effects of foliar application of glycine and glutamine amino acids on growth and quality of sweet basil.	Glycine, Glutamine	Noroozlo, Y. A., Souri, M. K. & Delshad, M. Advances in Horticultural Science 33 (2019).	Distilled water as control treatment. Growth chamber used to ensure controlled light conditions, humidity and temperature,
Stimulation Effects of Foliar Applied Glycine and Glutamine Amino Acids on Lettuce Growth.	Glycine, Glutamine	Noroozlo, Y. A., Souri, M. K. & Delshad, M. Open Agric. 4, 164-172, doi:10.1515/opag-2019-0016 (2019).	Distilled water as control treatment.
Glycine metabolism and chlorophyll synthesis in barley leaves.	Glycine	Hendry, G. A. F. & Stobart, A. K. Phytochemistry 16, 1567-1570, doi:https://doi.org/10.1016/0031-9422(77)84024-7 (1977).	Feeding was continued in the light for 22 h. Controls fed glycine alone rather than glycine and glyoxylate
Foliar Application of Mixture of Amino Acids and Seaweed (Ascophylum nodosum) Extract Improve Growth and Physicochemical Properties of Grapes.	mixtures	Khan, A. S., Ahmad, B., Jaskani, M. J., Ahmad, R. & Malik, A. U. Int. J. Agric. Biol. 14, 383-388 (2012).	Control vines were unsprayed.
Glycine betaine involvement in freezing tolerance and water stress in Arabidopsis thaliana.	Glycine Betaine	Xing, W. & Rajashekar, C. Environmental and Experimental Botany 46, 21-28 (2001).	Control plants were not cold treated. freezing conditions controlled by programable fridge to decrease by 2 C per hour
Does Foliar‐applied Glycine Betaine Affect Endogenous Betaine Levels and Yield In Cotton?	Glycine Betaine	Meek, C., Oosterhuis, D. & Gorham, J. Crop management 2, 1-10 (2003).	No controls given
Exogenous glycine betaine modulates ascorbate peroxidase and catalase activities and prevent lipid peroxidation in mild water-stressed Carapa guianensis plants.	Glycine Betaine	Cruz, F., Castro, G., Júnior, D. S., Festucci-Buselli, R. & Pinheiro, H. Photosynthetica 51, 102-108 (2013).	Control plants mentioned but not explained
NaCl effects on proline metabolism in rice (Oryza sativa) seedlings.	Proline	Lutts, S., Majerus, V. & Kinet, J. M. Physiol. Plant. 105, 450-458 (1999).	controls were performed by omitting individual substrates
Effects of proline on antioxidant system in leaves of grapevine (Vitis vinifera L.) exposed to oxidative stress by H2O2.	Proline	Ozden, M., Demirel, U. & Kahraman, A. Scientia Horticulturae 119, 163-168, doi:https://doi.org/10.1016/j.scienta.2008.07.031 (2009).	T1 = incubation in sterile dH2O for 24 h (control); 24 C 60% humidity 16 h photoperiod
Proline as a measure of stress in tomato plants.	Proline	Claussen, W. Plant Science 168, 241-248, doi:https://doi.org/10.1016/j.plantsci.2004.07.039 (2005).	Large changes in temperature and light: Day/night air temperatures were 20–22 °C/18–20 °C, with midday temperatures occasionally rising to 23–32 °C in summer. Relative humidity was between 45 and 85%, and midday photosynthetic photon flux density (PAR) ranged from 350 to 1200 μmol m−2 s−1 (April–October).
Exogenously applied proline at different growth stages enhances growth of two maize cultivars grown under water deficit conditions.	Proline	Ali, Q., Ashraf, M. & Athar, H.-U.-R. Pakistan Journal of Botany 39, 1133-1144 (2007).	Control samples were grown without water stress conditions
Exogenous proline application enhances the efficiency of nitrogen fixation and assimilation in chickpea plants exposed to cadmium.	Proline	Alyemeni, M. N., Hayat, Q., Hayat, S., Faizan, M. & Faraz, A. Legume Research: An International Journal 39 (2016).	control plants received double distilled water (DDW). five sets of earthen pots (10 inch diameter) filled with sandy loam soil and farmyard manure (6:1) arranged under a simple randomized block design. At the start of the experiment, Out of these five sets of prepared pots, four sets were supplemented with different doses (0, 25, 50 or 100 mg per kg of soil) of Cd, respectively and one set of pot…
Seed pretreatment and foliar application of proline regulate morphological, physio-biochemical processes and activity of antioxidant enzymes in plants of two cultivars of quinoa (Chenopodium quinoa Willd.)	Proline	Yaqoob, H. et al.. Plants 8, 588 (2019).	During the course of the experiment, the average temperature of 28 °C (day) and 20 °C (night), relative humidity of 61% and day-length of 7.5 h were recorded. Three concentrations (0, 25 and 50 mM) of proline were prepared in distilled water containing 0.1% Tween-20 as a surfactant
Exogenous Proline Effects on Photosynthetic Performance and Antioxidant Defense System of Young Olive Tree.	Proline	Ben Ahmed, C., Ben Rouina, B., Sensoy, S., Boukhriss, M. & Ben Abdullah, F. J. Agric. Food. Chem. 58, 4216-4222, doi:10.1021/jf9041479 (2010).	control plants(nonstressed plants irrigated with fresh water) plants received nutrient solution instead of saline. humidity not given precise temp and light controls not given ( ambient environmental conditionswith natural sunlight and temperature)
L-proline alleviates heat stress of tomato plants grown under protected environment.	Proline	Tonhati, R., Mello, S. C., Momesso, P. & Pedroso, R. M. Scientia Horticulturae 268, 109370, doi:https://doi.org/10.1016/j.scienta.2020.109370 (2020).	control plants were sprayed with deionized water only. temperature, relative humidity and photosynthetic active radiation, PAR inside the greenhouse) were recorded every 30 min using a Watchdog 2475 plant growth station (Spectrum Technologies, 3600 Thayer Court, Aurora, IL 60504), placed at a height of 1.5 m.
Effects of L-proline foliar application on the quality of'Kosui'Japanese pear.	Proline	Takeuchi, M., Arakawa, C., Kuwahara, Y. & Gemma, H. Acta Horticulturae 800, 549-554 (2007).	(1) 30 plants having high levels of chlorophyll content in their leaves were fed 3 g N as a supplementary top dressing and were treated with L-proline at 200 mg L-1 concentration with 0.1% surfactant during the fruit growing period (hereinafter, N+P+); (2) 30 plants having high levels of chlorophyll content in the leaves were fed 3 g N the same as in (1) but without L-proline application (N+P-); …
Foliar nitrogen application in Cabernet Sauvignon vines: Effects on wine flavonoid and amino acid content.	arginine	Gutiérrez-Gamboa, G., Garde-Cerdán, T., Portu, J., Moreno-Simunovic, Y. & Martínez-Gil, A. M.Food Research International 96, 46-53 (2017).	The vineyard was equipped with a drip irrigation system using 4 L/h drippers, to assure plant water needs. Vines were irrigated when the midday leaf water potential (ψl) reached 1.0 to 1.2 MPa. The vineyard plot was homogeneous on its vegetative expression and fruit load. The site's annual average temperature is 14.5 °C with a minimum of −2.5 °C (July) and a maximum of 36.7 °C (January), and an a…
Foliar application of proline, phenylalanine, and urea to Tempranillo vines: Effect on grape volatile composition and comparison with the use of commercial nitrogen fertilizers.	Proline, Phenylalanine	Garde-Cerdán, T. et al. LWT-Food Science and Technology 60, 684-689 (2015).	Control plants were sprayed with water solution of Tween 80 alone (without the amino acid treatments). Grapes were harvested at their optimum maturity, i.e. when the weight of 100 berries remained constant and the probable alcohol reached 13 mL of ethanol/L for control sample. Extraction temp controlled. treatments applied at same interval. Growth conditions not provided
Study of the effects of proline, phenylalanine, and urea foliar application to Tempranillo vineyards on grape amino acid content. Comparison with commercial nitrogen fertilisers.	Proline, Phenylalanine	Garde-Cerdán, T. et al.Food Chem. 163, 136-141 (2014).	Control plants were sprayed with a water solution of Tween 80 alone
Changes on grape phenolic composition induced by grapevine foliar applications of phenylalanine and urea.	Phenylalanine	Portu, J., López-Alfaro, I., Gómez-Alonso, S., López, R. & Garde-Cerdán, T. Food Chem. 180, 171-180 (2015).	Control plants were sprayed with water solutions of Tween 80 alone. treatments applied at same interval. Growth conditions not provided
Foliar application of phenylalanine plus methyl jasmonate as a tool to improve Grenache grape aromatic composition.	Phenylalanine	Marín-San Román, S., Garde-Cerdán, T., Baroja, E., Rubio-Bretón, P. & Pérez-Álvarez, E. P. Scientia Horticulturae 272, 109515 (2020).	Control plants were sprayed with aqueous solution of Tween 80 alone. All treatments were performed twice, at veraison and one week later. The meteorogical data were obtained from the Agroclimatic Information Service of La Rioja (SIAR), selecting the station located about 5 km from the place where the vineyard was located. The collected data were the rain accumulated from the beginning of April un…
Foliar phenylalanine application promoted antioxidant activities in Cabernet Sauvignon by regulating phenolic biosynthesis.	Phenylalanine	Cheng, X. et al. J. Agric. Food. Chem. 68, 15390-15402 (2020).	the control check treatment with an aqueous solution (CK). From June to harvest date, the temperature was adjusted using electric fans to keep the day temperature in the range of 20–35 °C and the night temperature above 15 °C, and the relative humidity in greenhouse was in 40–60%, mainly according to the weather and time of day.
Effect of tryptophan and ascorbic acid on yield and some chemical constituents of lupine (Lupines termis L.) plants.	Tryptophan, ascorbic acid	Khalifa, Y. A., El-Naem, A., Gamal, F. & Mahmoud, M. A. Egyptian Journal of Agronomy 42, 47-61 (2020).	control left untreated. Temp/humidity/light controls not given
Impact of Foliar Application of Amino Acids on Total Phenols, Phenolic Acids Content of Different Mints Varieties under the Field Condition.	phenylalanine, tryptophan, tyrosine	Tarasevičienė, Ž., Velička, A. & Paulauskienė, A. Plants 10, 599 (2021).	Foliar spray with water was used as a positive control. The effects of all treatments were compared with a negative control (without spraying). Soil composition given including pH of soil. graph of precipitation and temperature variation included.
Application of amino acids improves lettuce crop uniformity and inhibits nitrate accumulation induced by the supplemental inorganic nitrogen fertilization.	mixtures	Tsouvaltzis, P. Koukounaras, A. & Siomos, A. S. International Journal of Agriculture and Biology 16 (2014).	Plants without any supplemental fertilization were used as control.
Effect of different amino acids at different con-centrations on multiplication and rooting stage of in vitro propagation of strawberries (Fragaria X Ananassa Duch cv. Chandler).	tyrosine, arginine, glutamine	El-sharabasy, S., Issa, F., Hammad, G. & El-Dawayaty, M. Egypt J Genet Cytol 44 (2015).	After inoculation, the culture jars were maintained at a temperature of 25±2C with a 16 hours/day photoperiod. Lighting was supplied using fluorescent lamps with 1000 lux for the multiplication stagesand 3000 lux forthe rooting stages. Controls treated with MS nutrient medium supplemented with (1 mgl-1) NAA(Naphthalene acetic acid) and (2.5gl-1) AC(Activated char-coal powder) with 0 mg/L amino ac…
Alleviation of sea water stress on tomato plants by foliar application of aspartic acid and glutathione.	aspartic acid, glutathione	Akladious, S. A. & Abbas, S. M. Bangladesh J. Bot. 42, 31-44 (2013).	The 1st group of pots was irrigated with tap water to serve as control. No data on growing conditions controls in place.
Foliar application of aspartic acid lowers cadmium uptake and Cd-induced oxidative stress in rice under Cd stress.	aspartic acid	Rizwan, M. et al. Environ Sci Pollut R 24, 21938-21947 (2017).	Control plants not treated with amino acid. No data on growing conditions controls in place.
The significance of amino acids and amino acid-derived molecules in plant responses and adaptation to heavy metal stress.	proline, histidine	Sharma, S. S. & Dietz, K.-J. J. Exp. Bot. 57, 711-726 (2006).	untreated control (in the absence of excess heavy metal)
Thompson seedless grapevines growth and quality as affected by glutamic acid, vitamin B, and algae.	glutamic acid	Abou-Zaid, E. A. A. & Eissa, M. A. Journal of Soil Science and Plant Nutrition 19, 725-733 (2019).	(C) Control (spraying with water). plant growing conditions not given
Effects of Foliar-Applied L-Glutamic Acid on the Diurnal Variations of Leaf Gas Exchange and Chlorophyll Fluorescence Parameters in Hawthorn (Crataegus pinnatifida Bge.).	glutamic acid	Lv, D. et al. Eur. J. Hortic. Sci. 74, 204 (2009).	distilled water as a control. Variation in temp given in graph
EFFECTS OF EXTRANEOUS GLUTAMIC ACID ON NITRATE CONTENTS AND QUALITY OF CHINESE CHIVE	glutamic acid	Cao, Y., Gao, Z., Li, J., Xu, G. & Wang, M. in International Symposium on Vegetable Safety and Human Health 856. 91-98.	water control
Exploratory Study on the Foliar Incorporation and Stability of Isotopically Labeled Amino Acids Applied to Turfgrass.	glutamate	McCoy, R. M. et al. Agronomy 10, 358 (2020).	23–24 °C with an average humidity of 45% under daylight spectrum fluorescent lighting with 12-h days. lants were watered weekly and fertilized once at germination with a fertilizer containing 12% nitrogen, 6% phosphorus (P2O5), 6% potassium (K2O), and micronutrients boron, copper, iron, manganese, and zinc. No control plants mentioned
Effects of different foliar nitrogen fertilizers on cellular nitrogen metabolism and biomass of two shrub willow cultivars.	arginine	Gagne, M. A., Minocha, R., Long, S. & Minocha, S. C.Canadian Journal of Forest Research 49, 1548-1559 (2019).	no fertilizer spray. ambient light and temperature conditions no precise values given
Effect of foliar spraying with arginine and cysteine and the number of stems on the growth and yield of cherry tomatoes grown in protected culture.	arginine, cysteine	Hoza, G. et al. Scientific Papers-Series B, Horticulture 63, 417-423 (2019).	Control was also conducted on 1 and 2 stems, without application of amino acids. No growing conditions given
Iron (II)–amino acid chelates alleviate salt-stress induced oxidative damages on tomato grown in nutrient solution culture.	arginine, histidine, glycine	Ghasemi, S., Khoshgoftarmanesh, A. H., Afyuni, M. & Hadadzadeh, H. Sci. Hortic. 165, 91-98 (2014).	8h light period at intensity of 390 mol m−2 s−1 , 25/20 ◦C day/night temperature, and 65–75% relative humidity. Nutrient solution composition given. Not compared to untreated control plants
The effectiveness of foliar applications of synthesized zinc-amino acid chelates in comparison with zinc sulfate to increase yield and grain nutritional quality of wheat.	arginine, histidine, glycine	Ghasemi, S., Khoshgoftarmanesh, A. H., Afyuni, M. & Hadadzadeh, H. Eur. J. Agron. 45, 68-74, doi:10.1016/j.eja.2012.10.012 (2013).	temperature and precipitation values for growth period given. Control plant not given Zn fertilizer.
Influence of foliar-applied zinc in the form of mineral and complexed with amino acids on yield and nutritional quality of onion under field conditions.	lysine, methionine, threonine	Rafie, M., Khoshgoftarmanesh, A., Shariatmadari, H., Darabi, A. & Dalir, N.Sci. Hortic. 216, 160-168 (2017).	A control treatment free of Zn and amino acids was used. The mean monthly maximum and minimum temperatures at the site were 43.16 ◦C (on June) and 4.33 ◦C (on December), respectively. The total annual precipitation during the growing season was 356.6 mm, all of which falling between November and May. Soil cores (0–30 cm depth) were taken from the experimental location. The samples were air-dried,…
Role of foliar application of sulfur-containing compounds on maize (Zea mays L. var. Malka and hybrid DTC) under salt stress.	cysteine	Perveen, S., Iqbal, N., Saeed, M., Zafar, S. & Arshad, Z. Brazilian Journal of Botany 41, 805-815 (2018).	control plants not sprayed. Control conditions used alongside salt stress conditions. No growing conditions given
Foliar and Seed Application of Amino Acids Affects the Antioxidant Metabolism of the Soybean Crop.	glutamate, phenylalanine, cysteine, glycine	Teixeira, W. F. et al. Front. Plant Sci. 8, doi:10.3389/fpls.2017.00327 (2017).	control plants not treated with amino acid. No data on growing conditions controls in place (temp/humidity/soil pH ect.)
Amino Acids as Stress Reducers in Soybean Plant Growth Under Different Water-Deficit Conditions.	proline, glutamate	Teixeira, W. F. et al. J. Plant Growth Regul., 1-15 (2019).	In the control treatments, distilled water was applied to the seeds or leaves. No temperature/humidity/soil pH conditions given
Effect of foliar application of amino acids on the salinity tolerance of tomato plants cultivated under hydroponic system.	Arganine, proline, glutamine, tryptophan, methionine and arganine, methionine and tryptophan, glutamine and proline	Alfosea-Simón, M. et al. Sci. Hortic. 272, 109509 (2020).	The photoperiod was set for 16 hours of light with an intensity of 500 μmol m-2 s -1 , the temperature was set at 25 °C day/night, with a relative humidity of 60%. Control was without added salt or amino acid treatment.
Foliar spray of asparagine amino acid on biochemical and morphological traits of garden cress (Lepidium sativum L.) plants under greenhouse conditions.	asparagine	Aminifard, M. H. & Jorkesh, A. ZEITSCHRIFT FUR ARZNEI-& GEWURZPFLANZEN 24, 189-192 (2019).	randomised complete design with three replications. A control group received no ASN or CSN. The greenhouse maintained a temperature of 25°C during the day and 15°C at night, with a CO2 concentration of 350 ppm, 40% relative humidity, and a 16-hour light/8-hour dark photoperiod.
. Regulation of growth and some key physiological processes in salt-stressed maize (Zea mays L.) plants by exogenous application of asparagine and glycerol.	aparagine	Kaya, C., Aydemir, S., Sonmez, O., Ashraf, M. & Dikilitas, M Acta Botanica Croatica 72, 157-168 (2013).	Control treatment (nutrient solution alone) Five sterilized caryopses were planted in 8 kg peat con- tained in each plastic pot and all pots placed in a growth room at 27±2 °C with light intensity 350 mmol photons m–2 s–1 and RH ranging from 60 to 70%.
Physiological response of onion plants to foliar application of putrescine and glutamine.	glutamine	Amin, A., Gharib, F. A., El-Awadi, M. & Rashad, E.-S. M. Sci. Hortic. 129, 353-360 (2011).	untreated plants (control), were sprayed only with tap water. Same time of year used
